# Supplementary material for: Barriers to Optimal Child Sleep among Families with Low Income: A Mixed-Methods Study to Inform Intervention Development
Source: Int J Environ Res Public Health. 2023 Jan 3;20(1):862. doi: 10.3390/ijerph20010862 (PMC9820071; doi:10.3390/ijerph20010862)
Supplement: Supplementary file 1 [file ijerph-20-00862-s001.zip]

Archive with 1 entries (1 files):
- ijerph-2064532-supplementary.docx
